# Supplementary material for: TILLING-by-Sequencing+ Reveals the Role of Novel Fatty Acid Desaturases (GmFAD2-2s) in Increasing Soybean Seed Oleic Acid Content
Source: Cells. 2021 May 19;10(5):1245. doi: 10.3390/cells10051245 (PMC8158723; doi:10.3390/cells10051245)
Supplement: Supplementary file 1 [file cells-10-01245-s001.zip]

Archive with 1 entries (1 files):
- cells-1217875-supplementary.pdf
